# Supplementary material for: Performance comparison of four commercially available cytometers using fluorescent, polystyrene, submicron-scale beads
Source: Data Brief. 2019 Mar 23;24:103872. doi: 10.1016/j.dib.2019.103872 (PMC6451693; doi:10.1016/j.dib.2019.103872)
Supplement: Multimedia Component 2 [file mmc2.zip]

Archive with 4 entries (4 files):
- Accuri.fcs
- Attune.fcs
- MACSQuant
- NovoCyte.fcs
